# Supplementary material for: Benefit finding in adults living with somatic non-communicable chronic disease: a systematic review on the mean level and the prevalence
Source: Front Psychiatry. 2026 Jan 26;16:1452218. doi: 10.3389/fpsyt.2025.1452218 (PMC12883746; doi:10.3389/fpsyt.2025.1452218)
Supplement: Supplementary file 2 [file DataSheet2.xlsx]

## Sheet: Appendices Table 5
Supplementary Table 5. Characteristics of included studies
No.	First Author (Year)	Country	n	nBF	Diagnosis	Time since diagnosis	Age at Survey	BFS				BF prevalence	Mean BF	transformed Mean BF/item and SD/item		Study design
			(female %)	(no. sample for BF analysis)		M ± SD	M ± SD	original version	no.	likert-type			(SD)	1=strongly disagree to 5=strongly agree (n=10)	1= not at all to 5 = extremely (n=47)
						(range)	(range)		(item)	1=strongly disagree to 5=strongly agree	1= not at all to 5 = extremely
1	Andrykowski (2017)	USA	193 (47.4%)	193	non-small-cell lung cancer	15.6 months ± 2.3 months (11-23 months)	63.1 ± 7.8 (38-78)	Antoni et al., 2001	17		✔	NR	Rural group (n = 117):		3.49 (0.97)	C
													Unadjusted: 60.03 (17.6)
													Adjusted: 59.51
													Urban group (n = 76):
													Unadjusted: 58.29 (15.1)
													Adjusted: 59.36
													pooled unadjusted SD: 16.55
2	Arena (2007)	USA	78 (100%)	78	breast cancer	NR	Lesbian:	Antoni et al., 2001	17		✔	NR	Lesbian (n = 39):		2.21(0.38)	C
							48.33 ± 8.26						31.60 (2.24)
							Heterosexual:						Heterosexual (n = 39):
							49.41 ± 8.89						43.67 (2.21)
3	Burris (2010)	USA	116 (69%)	116	mixed cancer	2.7 ± 1.1 years	56.9 ± 9.3	Antoni et al., 2001	17		✔	NR	Rural group (n = 54):		3.38(1.00)	C
							(32.1-74.0)						crude: 57.4 (15.7)
													adjusted for education: 56.7 (17.2)
													adjusted for physical functioning: 57.0 (17.4)
													Nonrural (n = 62):
													crude: 57.5 (18.2)
													adjusted for education: 58.1 (17.1)
													adjusted for physical functioning: 57.8 (17.4)
4	Conley (2020)	USA	305 (100%)	305	breast cancer	1.9 ± 0.8 years	44.3 ± 6.3	Tomich & Helgeson, 2004	14		0= not at all to 4 = extremely	NR	2.99 (SE = 0.04)/item, * transformed to 1-5 likert-type: 3.99 (0.69), further 17 item-scale: 67.8 (0.68)		3.99 (0.69)	L
5	Crawford (2015)	Canada	621 (100%)	621	gynecologic cancer	118 ± 77 months	60.8 ± 12.2	Tomich & Helgeson, 2006	14		1=not at all to 4=very much	NR	33.7 (10.2) * Calculated mean/item= (M/14)*5/4		3.01 (0.91)	C
6	Dunn (2011)	Australia	439 (59%)	439	mixed cancer	87.5 ± 97.4 weeks (1-1057)	59.27±11.99	Antoni et al., 2001	17		✔	NR	Female: 58.97 (14.84), n = 259		3.35 (0.91)	C
													Male: 53.96 (15.84), n = 180
7	Garland (2013)	USA	316 (64.6%)	316	mixed cancer	q 12 months (n= 141)	Mean: 58 years old	14-item abbreviated version of the original 20-item scale designed by Tomich and Helgeson (2004)	14		1=not at all to 4=very much	NR	Female: 2.75 (0.68); Male: 2.56 (0.62)			C
						>12 and q 36 months (n= 80)	q 65 years (n= 220)						Age q 65: 2.76 (0.68): n = 220, transformed as 3.45(0.85)		3.35 (0.83)
						>36 months (n= 89)	> 65 years (n= 96)						Age > 65: 2.49 (0.60): n=96, transformed as 3.11 (0.75)
													Breast (n = 90): 2.72 (0.71); Gastrointestinal (n = 86): 2.73 (0.66); Lung (n = 98): 2.61 (0.64); and other (n = 41): 2.67 (0.67)
8	Green (2012)	Australia	439 (59%)	383	mixed cancer	median of 66 weeks post-diagnosis (range, 11–1,057)	59.2 ± 12.0	Antoni et al., 2001	17		✔	NR	(n = 383): T1 = 56.7±15.4		3.34 (0.91)	L
							(22-89)						*Approximately 3.4 % of participants who completed T1 interviews had missing scores for all self-report measures.
9	Harrington (2008)	UK	76 (51%)	76	head and neck cancer	NR	66.9 ± 12.6	Helgeson, Snyder, & Seltman, 2004;	17	✔		See Table 1.	3.55 (0.44)/item	3.55 (0.44)		C
							(32-97)	Tomich & Helgeson, 2004					The range of scores was 2.18 (min = 2.53, max = 4.71).
10	Helgeson (2011)	USA	240 (100%)	240	breast cancer	10 years	58.58 ± 8.95	Tomich & Helgeson, 2002	16		1=not at all to 4=very much	NR	2.51 (0.76)/item		3.14 (0.95)	C
11	Huang (2018)	China	304	304	nasopharyngeal carcinoma	NR	47.41 ± 9.52	Weaver et al, 2008	22		✔	NR	2.69 (0.81)		2.69 (0.81)	C
							(25-70)
12	Hulbert-Williams (2016)	UK	129 (55%)	129	mixed cancer	2-12 months	61.43 ± 16.8	Carver & Antoni, 2004	17		✔	NR	59.96 (15.96)		3.53 (0.94)	C
							(32-90)
13	Jansen (2011)	Germany	483 (38%)	470	colorectal cancer	5.4 ± 0.4 years (4.8-6.4 years)	71.3 ± 9.2	Antoni et al, 2001	10		✔	See Table 1.	3.4 (0.9)/item, n = 470 who filled in BFS		3.4 (0.90)	C
14	Kangas (2011)	Australia	70 (77%)	70	benign meningioma brain tumors	52.5 months	57.19 ± 11.92 (36-87)	Antoni et al, 2001	17		✔	See Table 1.	n=70, 17 item M(SD), , see Table 2 in the publication		3.18 (1.52)	C
15	Kinsinger (2006)	USA	250 (0%)	250	prostate cancer	15.7 ± 6.9 months	65 ± 7.7	Antoni et al, 2001	17		✔	NR	41% non-Hispanic White, 17% non-Hispanic Black and 42% Hispanic.		3.32 (0.99)	C
													Non-Hispanic Whites (n= 102, M=46.97, SD=15.94)
													Non-Hispanic Blacks (n= 43, M=61.23, SD=15.91)
													Hispanics (n=105, M=63.65, SD=13.11)
16	Kortte (2010)	USA	87 (32.2%)	87	spinal cord injury	NR	47.28 ± 18.5 (18-85)	Antoni et al, 2001	17		✔	See Table 1.	58.51 ± 15.68 (20-85)		3.44 (0.92)	C
17	Kritikos (2021)	USA	326 (29.4%)	326	spina bifida	NR	23.44 ± 2.93 (18-30)	Antoni et al, 2001	17		✔	See Table 1.	M ± SD (range)= 60.04 ± 8.29 (33-85), Participants’ mean scores on the BFS scale (in item score format instead of total score format) ranged from 1.94 to 5.00, with an overall mean score of 3.53 (SD =0.49).		3.53 (0.49)	C
18	Lechner (2006)	USA	T1: 230 (100%)see Urcuyo (2005); T2: 96 (100%)	96	breast cancer	5-8 years post-surgery	59.14 ± 10.03	Tomich & Helgeson, 2004	17	0=I disagree a lot to 3=I agree a lot		NR	2.33 (0.93)	4.16 (1.16)		L
19	Lee (2017)	USA, sample was Chinese	148 (100%)	148	breast cancer	NR	54.1 ± 7.39	adapted from Tomich & Helgeson, 2004	6	✔		NR	4.15 (0.51)/item	4.15 (0.51)		C
20	Levine (2009)	USA	175 (100%)	132	breast cancer	23.8±11.3 months (5-43)	57.1±12.2 (31-83)	Tomich & Helgeson, 2004	17	✔ NR, tracking infomation from previous studies published		NR	Prayed group: 60.3 (14.4)	3.46 (0.82)		C
			Prayed group: n=66			Prayed group: 24.4±9.2 months (4-95)	Prayed group: 58.0±12.1 (33-93)						Did not prayed group: 57.6 (13.3)
			Did not prayed group: n=66			Did not prayed group: 23.2±12.9 months (4-95)	Did not prayed group: 56.4±12.4 (31-82)
21	Li (2018)	China	772 (47.5%)	772	mixed cancer	12.9 ± 13.8 months (3-192)	55.1 ± 12.7	Antoni et al., 2001	17		✔	See Table 1.	59.7 (13.7) (18-85)		3.51 (0.81)	C
22	Littlewood (2008)	USA	221 (44%)	221	HIV	7 years since tested positive	40 (22-59)	Antoni et al., 2001	17		✔	See Table 1.	3.6 (0.95)/item		3.6 (0.95)	C
													"Benefit finding scores differed by gender, such that women scored higher than men (M = 3.8 vs. 3.5), t(220) = 2.61, p < .01, and for ethnicity, such that African-American participants scored higher than other participants (M = 3.8 vs. 3.5), t(220) = 2.53, p < .02. Benefit finding scores did not vary as a function of age, education, employment status, income, sexual orientation, or relationship s…
23	Liu-1 (2018)	China	351 (47.6%)	351	mixed cancer	18.94±16.88 weeks	57.34 ± 9.05	Weaver et al, 2008	22		✔	See Table 1.	79.23 (10.54)		3.60 (0.48)	C
24	Liu-2 (2020)	Germany	6952 (44.69%)	6831 before MI from original data	mixed cancer	8.0 ± 2.2 years	69.1 ± 8.9	Antoni et al., 2001	10		✔	See Table 1.	3.31 (0.96) /item		3.31 (0.96)	C
25	Llewellyn (2013)	UK	103 (29%)	100	Head and neck cancer	NR	NR	Antoni et al., 2001	17	✔		See Table 1.	T1: 59.79 ± 7.59 (30-78)	3.52 (0.45)		L
													T2: 58.13 ± 8.22 (31-77)
26	Luszczynska-1 (2005)	UK	97 (38.1%)	97	mixed cancer	NR	62.8 ± 10.9 (24-86)	Antoni et al., 2001	10		✔	NR	Acceptance of life imperfection: 3.78 (1.04); Personal growth: 3.05 (1.16); Changes in family relationships: 3.87 (1.16); Increased sensitivity to others: 3.88 (1.11)		3.59 (1.17)	L
27	Luszczynska-2 (2007)	UK	104 (63.5%)	104	HIV	within the last 5 years	34.73 ± 8.88 (18-54)	Antoni et al., 2001	17		✔	NR	2.25 (0.31) /item (29-65)		2.25 (0.31)	C
28	Manne (2018)	USA	174 (100%)	174	gynecological cancer	3.90 ± 1.90 months	55.32 ± 10.28 (23-82)	Antoni et al., 2001	17		✔	NR	56.81 (15.37)		3.34 (0.90)	C
													Lower benefit finding (White/not Hispanic M = 3.24, SD = .89, Other ethnicity/race M = 3.66, SD = .88
29	Mavandadi (2014)	USA	25 (NR)	25	Parkinson’s disease	NR	72.3 ± 10.0	Antoni et al., 2001	17		✔	NR	39.0 (7.6)		2.29 (0.45)	C
30	Navarta-Sánchez (2016)	Spain	91 (42.9%)	91	Parkinson’s disease	10.2 ± 9.4 (1-50) years	71.9 ± 9.5 (38-93)	Antoni et al., 2001	17		✔	See Table 1.	41.7 (17.3)		2.45 (1.02)	C
31	Occhipinti (2015)	Australia	1966 (40%)	1768	colorectal cancer	approximately five months post diagnosis	64.63 ± 10.35 (21-81)	Rinaldis, et al., 2010	16		✔	NR	3.66 (0.99) /item (n=1768)		3.66 (0.99)	L
32	Pascoe (2017)	Australia	209 (0)	209	prostate cancer	NR	71.96 ± 7.20 (53-92)	Antoni et al., 2001	17		✔	NR	36.24 (18.36)		2.13 (1.08)	C
33	Pakenham-1 (2005)	Australia	477 (77%)	398 provided by author	Multiple Sclerosis	117.24 ± 98.24 months (3-624)	47.77 ± 11.48	The 19-item Benefit Finding subscale (BFS) thatemerged from Mohr et al.’s (1999) study was used	19	✔		See Table 1.	n= 404. 3.31±0.60, n=398 who filled in BFS	3.31 (0.60)		L
34	Pakenham-2 (2009)	Australia	388 (82%)	388	Multiple Sclerosis	10.56 ± 8.32 years (1 month to 41 years)	49.33 ± 11.31 (21-80)	43-items BFiMSS score	43		3-point scale (1 Not at all to 3- great deal).	See Table 1.	time 1: 2.06±0.40; time 2: 2.00±0.38.		3.43 (0.5)	L
35	Ramanathan-Elion (2016)	USA	206 (44.7%), among them 142 were NCDs	142	105 individuals with spinal cord dysfunction (i.e., spinal cord injury, multiple sclerosis, Guillain-Barré syndrome), 37 individuals with ischemic or hemorrhagic stroke	NR	Total sample: 57.27±17.49 (18-92)	Antoni et al., 2001	17		✔	See Table 1.	58.27±16.14,		calculated from original data n= 142: mean/item= 3.46 (0.93	C
							N=142: 52.77±18.88 (18-91)						* calculated from original data n= 142: mean/item= 3.46 (0.93)
36	Rinaldis (2010)	Australia	1757 (40.1%)	1757	colorectal cancer	141±55 days (44-359)	64.96 ± 10.23 (21-80)	original version	16		✔	NR	T1: 3.68 (0.98) /item		3.68 (0.98)	L
													T2: 3.53 (0.99) /item
37	Sanjuán (2016)	Spain	51 (23.5%)	51	heart patients	36.7 ± 33.9 weeks	54.3 ± 9.5	Antoni et al., 2001; Spanish version for cardiac patients: Sanjuán & García-Zamora, 2013; Sanjuán, García-Zamora et al., 2016	17		a 7 point Likert type scale where “0”means “not at all” and “6” means “totally”	NR	3.75 (1.26) /item		3.39 (0.90)	L
38	Sato (2008)	Japan	364 (79.1%)	364	rheumatoid arthritis	10.6±7.4 years	45.5 ± 8.4	Mohr et al., 1999; Antoni et al., 2001	11	0=strongly disagree to 4=strongly agree		See Table 1.	30.3 (6.7)	3.75 (0.61)		C
39	Schulz (2004)	Germany	105 (39%)	105	mixed cancer	NR	62 ± 10.8 (27-86)	Antoni et al., 2001	17		✔	NR	3.56 (0.90) /item		3.56 (0.90)	L
40	Schwarzer (2006)	Germany	117 (37.6%)	117	mixed cancer	NR	62.7 ± 10.4	Antoni et al., 2001	17		1=not at all to 4=very much	NR	2.94 (0.72) /item		3.68 (0.90)	L
41	Seay (2013)	USA	130 (0)	130	HIV+ Men Who Have Sex with Men	7.9 ± 5.1 years	41.6 ± 8.6	Antoni et al., 2001,Tomich et al, 2004	17		✔	NR	57.3 ± 14.5		3.37 (0.85)	L
42	Simon (2008)	UK	352 (58%)	336	mixed cancer	66 ± 45 days	29-89	Antoni et al., 2001	11		✔	NR	Lower SES, n=195, time1:32.3 (95%CI:33.5–39.1), * SD= 19.95, by revman calculator: https://training.cochrane.org/resource/revman-calculator		3.04 (1.81)	L
													Higher SES, n=141, time1: 35.0 (95%CI:31.8–38.3), * SD=19.69
43	Tomich (2004)	USA	364 (100%)	364	breast cancer	NR	48.29	Behr's Positive Contributions Scale used withparents of disabled children (Behr, Murphy, & Summers, 1999	20		1=not at all to 4=very much	NR	* 20 item M(SD), , see Table 2 in the publication		2.97 (1.53)	L
44	Urcuyo (2005)	USA	230 (100%)	230	breast cancer	3 months post-surgery	53.45 ± 12.34 (27-87)	Antoni et al., 2001	17	0=I disagree a lot to 3=I agree a lot		NR	36.58 (10.66) * Calculated mean/item=(2.15+1)*5/4	3.94 (0.78)		L
45	Wang-1 (2020)	China	171 (0)	171	testicular cancer	65.9% received their initial diagnosis within 3 years of study entry	25.2 ± 3.32	Tomich & Helgeson, 2004	17		✔	NR	3.43 (1.00) /item		3.43 (1.00)	C
46	Wang-2 (2015a)	China	658 (100%)	658	breast cancer	at least 4 weeks	47.52 ± 8.23 (25-70)	Antoni et al., 2001	17		✔	See Table 1.	45.35 (7.15)		2.67 (0.42)	L
47	Wang-3 (2015b)	China	404 (100%)	404	breast cancer	the fist week after the confirmation of the diagnosis	47.64 ± 7.66	Antoni et al., 2001	17		✔	NR	44.95 (7.60)		2.64 (0.45)	L
48	Weaver (2008)	USA	Breast cancer: 115 (100%)	115	breast cancer and prostate cancer	Breast cancer: 15.75 ± 5.07 months	Breast cancer: 49.71 ± 7.84	29-item version of the BFS	29		✔	NR	Breast cancer: 29 item M(SD), see Table 2 in the publication		Breast cancer:n=115, 3.09 (1.40)	C
			Prostate cancer: 186 (0)	186		Prostate cancer: 15.81 ± 7.68 months	Prostate cancer: 65.05 ± 7.78						Prostate cancer:29 item M(SD), , see Table 2 in the publication		Prostate cancer: n=186, 2.99 (1.41)
49	Wen (2016)	China	148 (100%)	148	breast cancer	NR	54.1 ± 7.39	Urcuyo etal., 2005	6	✔		See Table 1.	4.1 (0.5) /item	4.1 (0.5)		C
50	Cao (2022)	China	772 (47.5%)	772	advanced cancer	12.9 ± 12.5 months (3-624)	55.1 ± 12.7	Antoni et al., 2001	17		✔	See Table 1.	17item: 59.7 (13.7)		3.51 (0.81)	C
51	Jahnen (2023)	Germany	2298 (0)	2298	prostate cancer	NR	69.5 ± 18.2	Antoni et al., 2001	17		✔	See Table 1.	2.91 (0.92) /item, mean BF scale score (prior to surgery: 2.93 ± 0.91; up to 12 months after surgery: 2.96 ± 0.93; >1–5 years after surgery: 2.90 ± 0.92; >5–10 years after surgery: 2.89 ± 0.92)		2.91 (0.92) /item	C
52	Mo (2022)	China	512 (100%)	512	breast cancer	NR	47.46 ± 8.51	Antoni et al., 2001	17		✔		17item: 32.11 (13.52)		1.89 (0.80)	C
53	Peng (2022)	China	247 (100%)	247	cervical cencer	NR	48.0 ± 13.3	Weaver et al, 2008	22		✔		22item: 50.73 (10.15)		2.31 (0.46)	C
54	Qiu (2022)	China	319 (63.9%)	319	early-stage cancer	6 weeks to 1 year	NR, statified by age groups	Weaver et al, 2008	22		✔		2.16 (0.56) /item		2.16 (0.56)	C
55	Sheikh-Wu (2023)	USA	117 (51%)	117	colorectal cancer	NR	55.31 ± 11.62 (21-88)	Antoni et al., 2001	17		✔	See Table 1.	3.42 (1.05) /item	3.42 (1.05)	3.42 (1.05)	C
Note: BF, benefit finding; BFS, benefit finding scale; M, mean; SD, standard deviation; NR, not reported. Study sedign-C, cross-sectional study design; study design-L, longitudinal study design.

## Sheet: cancer
Supplementary Table 5. Characteristics of included studies
No.	First Author (Year)	Country	n	nBF	Diagnosis	Time since diagnosis	Age at Survey	BFS				BF prevalence	Mean BF	transformed Mean BF/item and SD/item		Study design
			(female %)	(no. sample for BF analysis)		M ± SD	M ± SD	original version	no.	likert-type			(SD)	1=strongly disagree to 5=strongly agree (n=8)	1= not at all to 5 = extremely (n=37)
						(range)	(range)		(item)	1=strongly disagree to 5=strongly agree	1= not at all to 5 = extremely
1	Andrykowski (2017)	USA	193 (47.4%)	193	non-small-cell lung cancer	15.6 months ± 2.3 months (11-23 months)	63.1 ± 7.8 (38-78)	Antoni et al., 2001	17		✔	NR	Rural group (n = 117):		3.49 (0.97)	C
													Unadjusted: 60.03 (17.6)
													Adjusted: 59.51
													Urban group (n = 76):
													Unadjusted: 58.29 (15.1)
													Adjusted: 59.36
													pooled unadjusted SD: 16.55
2	Arena (2007)	USA	78 (100%)	78	breast cancer	NR	Lesbian:	Antoni et al., 2001	17		✔	NR	Lesbian (n = 39):		2.21(0.38)	C
							48.33 ± 8.26						31.60 (2.24)
							Heterosexual:						Heterosexual (n = 39):
							49.41 ± 8.89						43.67 (2.21)
3	Burris (2010)	USA	116 (69%)	116	mixed cancer	2.7 ± 1.1 years	56.9 ± 9.3	Antoni et al., 2001	17		✔	NR	Rural group (n = 54):		3.38(1.00)	C
							(32.1-74.0)						crude: 57.4 (15.7)
													adjusted for education: 56.7 (17.2)
													adjusted for physical functioning: 57.0 (17.4)
													Nonrural (n = 62):
													crude: 57.5 (18.2)
													adjusted for education: 58.1 (17.1)
													adjusted for physical functioning: 57.8 (17.4)
4	Conley (2020)	USA	305 (100%)	305	breast cancer	1.9 ± 0.8 years	44.3 ± 6.3	Tomich & Helgeson, 2004	14		0= not at all to 4 = extremely	NR	2.99 (SE = 0.04)/item, * transformed to 1-5 likert-type: 3.99 (0.69), further 17 item-scale: 67.8 (0.68)		3.99 (0.69)	L
5	Crawford (2015)	Canada	621 (100%)	621	gynecologic cancer	118 ± 77 months	60.8 ± 12.2	Tomich & Helgeson, 2006	14		1=not at all to 4=very much	NR	33.7 (10.2) * Calculated mean/item= (M/14)*5/4		3.01 (0.91)	C
6	Dunn (2011)	Australia	439 (59%)	439	mixed cancer	87.5 ± 97.4 weeks (1-1057)	59.27±11.99	Antoni et al., 2001	17		✔	NR	Female: 58.97 (14.84), n = 259		3.35 (0.91)	C
													Male: 53.96 (15.84), n = 180
7	Garland (2013)	USA	316 (64.6%)	316	mixed cancer	q 12 months (n= 141)	Mean: 58 years old	14-item abbreviated version of the original 20-item scale designed by Tomich and Helgeson (2004)	14		1=not at all to 4=very much	NR	Female: 2.75 (0.68); Male: 2.56 (0.62)			C
						>12 and q 36 months (n= 80)	q 65 years (n= 220)						Age q 65: 2.76 (0.68): n = 220, transformed as 3.45(0.85)		3.35 (0.83)
						>36 months (n= 89)	> 65 years (n= 96)						Age > 65: 2.49 (0.60): n=96, transformed as 3.11 (0.75)
													Breast (n = 90): 2.72 (0.71); Gastrointestinal (n = 86): 2.73 (0.66); Lung (n = 98): 2.61 (0.64); and other (n = 41): 2.67 (0.67)
8	Green (2012)	Australia	439 (59%)	383	mixed cancer	median of 66 weeks post-diagnosis (range, 11–1,057)	59.2 ± 12.0	Antoni et al., 2001	17		✔	NR	(n = 383): T1 = 56.7±15.4		3.34 (0.91)	L
							(22-89)						*Approximately 3.4 % of participants who completed T1 interviews had missing scores for all self-report measures.
9	Harrington (2008)	UK	76 (51%)	76	head and neck cancer	NR	66.9 ± 12.6	Helgeson, Snyder, & Seltman, 2004;	17	✔		See Table 1.	3.55 (0.44)/item	3.55 (0.44)		C
							(32-97)	Tomich & Helgeson, 2004					The range of scores was 2.18 (min = 2.53, max = 4.71).
10	Helgeson (2011)	USA	240 (100%)	240	breast cancer	10 years	58.58 ± 8.95	Tomich & Helgeson, 2002	16		1=not at all to 4=very much	NR	2.51 (0.76)/item		3.14 (0.95)	C
11	Huang (2018)	China	304	304	nasopharyngeal carcinoma	NR	47.41 ± 9.52	Weaver et al, 2008	22		✔	NR	2.69 (0.81)		2.69 (0.81)	C
							(25-70)
12	Hulbert-Williams (2016)	UK	129 (55%)	129	mixed cancer	2-12 months	61.43 ± 16.8	Carver & Antoni, 2004	17		✔	NR	59.96 (15.96)		3.53 (0.94)	C
							(32-90)
13	Jansen (2011)	Germany	483 (38%)	470	colorectal cancer	5.4 ± 0.4 years (4.8-6.4 years)	71.3 ± 9.2	Antoni et al, 2001	10		✔	See Table 1.	3.4 (0.9)/item, n = 470 who filled in BFS		3.4 (0.90)	C
14	Kangas (2011)	Australia	70 (77%)	70	benign meningioma brain tumors	52.5 months	57.19 ± 11.92 (36-87)	Antoni et al, 2001	17		✔	See Table 1.	n=70, 17 item M(SD), , see Table 2 in the publication		3.18 (1.52)	C
15	Kinsinger (2006)	USA	250 (0%)	250	prostate cancer	15.7 ± 6.9 months	65 ± 7.7	Antoni et al, 2001	17		✔	NR	41% non-Hispanic White, 17% non-Hispanic Black and 42% Hispanic.		3.32 (0.99)	C
													Non-Hispanic Whites (n= 102, M=46.97, SD=15.94)
													Non-Hispanic Blacks (n= 43, M=61.23, SD=15.91)
													Hispanics (n=105, M=63.65, SD=13.11)
18	Lechner (2006)	USA	T1: 230 (100%)see Urcuyo (2005); T2: 96 (100%)	96	breast cancer	5-8 years post-surgery	59.14 ± 10.03	Tomich & Helgeson, 2004	17	0=I disagree a lot to 3=I agree a lot		NR	2.33 (0.93)	4.16 (1.16)		L
19	Lee (2017)	USA, sample was Chinese	148 (100%)	148	breast cancer	NR	54.1 ± 7.39	adapted from Tomich & Helgeson, 2004	6	✔		NR	4.15 (0.51)/item	4.15 (0.51)		C
20	Levine (2009)	USA	175 (100%)	132	breast cancer	23.8±11.3 months (5-43)	57.1±12.2 (31-83)	Tomich & Helgeson, 2004	17	✔ NR, tracking infomation from previous studies published		NR	Prayed group: 60.3 (14.4)	3.46 (0.82)		C
			Prayed group: n=66			Prayed group: 24.4±9.2 months (4-95)	Prayed group: 58.0±12.1 (33-93)						Did not prayed group: 57.6 (13.3)
			Did not prayed group: n=66			Did not prayed group: 23.2±12.9 months (4-95)	Did not prayed group: 56.4±12.4 (31-82)
21	Li (2018)	China	772 (47.5%)	772	mixed cancer	12.9 ± 13.8 months (3-192)	55.1 ± 12.7	Antoni et al., 2001	17		✔	See Table 1.	59.7 (13.7) (18-85)		3.51 (0.81)	C
23	Liu-1 (2018)	China	351 (47.6%)	351	mixed cancer	18.94±16.88 weeks	57.34 ± 9.05	Weaver et al, 2008	22		✔	See Table 1.	79.23 (10.54)		3.60 (0.48)	C
24	Liu-2 (2020)	Germany	6952 (44.69%)	6831 before MI from original data	mixed cancer	8.0 ± 2.2 years	69.1 ± 8.9	Antoni et al., 2001	10		✔	See Table 1.	3.31 (0.96) /item		3.31 (0.96)	C
25	Llewellyn (2013)	UK	103 (29%)	100	Head and neck cancer	NR	NR	Antoni et al., 2001	17	✔		See Table 1.	T1: 59.79 ± 7.59 (30-78)	3.52 (0.45)		L
													T2: 58.13 ± 8.22 (31-77)
26	Luszczynska-1 (2005)	UK	97 (38.1%)	97	mixed cancer	NR	62.8 ± 10.9 (24-86)	Antoni et al., 2001	10		✔	NR	Acceptance of life imperfection: 3.78 (1.04); Personal growth: 3.05 (1.16); Changes in family relationships: 3.87 (1.16); Increased sensitivity to others: 3.88 (1.11)		3.59 (1.17)	L
28	Manne (2018)	USA	174 (100%)	174	gynecological cancer	3.90 ± 1.90 months	55.32 ± 10.28 (23-82)	Antoni et al., 2001	17		✔	NR	56.81 (15.37)		3.34 (0.90)	C
													Lower benefit finding (White/not Hispanic M = 3.24, SD = .89, Other ethnicity/race M = 3.66, SD = .88
31	Occhipinti (2015)	Australia	1966 (40%)	1768	colorectal cancer	approximately five months post diagnosis	64.63 ± 10.35 (21-81)	Rinaldis, et al., 2010	16		✔	NR	3.66 (0.99) /item (n=1768)		3.66 (0.99)	L
32	Pascoe (2017)	Australia	209 (0)	209	prostate cancer	NR	71.96 ± 7.20 (53-92)	Antoni et al., 2001	17		✔	NR	36.24 (18.36)		2.13 (1.08)	C
36	Rinaldis (2010)	Australia	1757 (40.1%)	1757	colorectal cancer	141±55 days (44-359)	64.96 ± 10.23 (21-80)	original version	16		✔	NR	T1: 3.68 (0.98) /item		3.68 (0.98)	L
													T2: 3.53 (0.99) /item
39	Schulz (2004)	Germany	105 (39%)	105	mixed cancer	NR	62 ± 10.8 (27-86)	Antoni et al., 2001	17		✔	NR	3.56 (0.90) /item		3.56 (0.90)	L
40	Schwarzer (2006)	Germany	117 (37.6%)	117	mixed cancer	NR	62.7 ± 10.4	Antoni et al., 2001	17		1=not at all to 4=very much	NR	2.94 (0.72) /item		3.68 (0.90)	L
42	Simon (2008)	UK	352 (58%)	336	mixed cancer	66 ± 45 days	29-89	Antoni et al., 2001	11		✔	NR	Lower SES, n=195, time1:32.3 (95%CI:33.5–39.1), * SD= 19.95, by revman calculator: https://training.cochrane.org/resource/revman-calculator		3.04 (1.81)	L
													Higher SES, n=141, time1: 35.0 (95%CI:31.8–38.3), * SD=19.69
43	Tomich (2004)	USA	364 (100%)	364	breast cancer	NR	48.29	Behr's Positive Contributions Scale used withparents of disabled children (Behr, Murphy, & Summers, 1999	20		1=not at all to 4=very much	NR	* 20 item M(SD), , see Table 2 in the publication		2.97 (1.53)	L
44	Urcuyo (2005)	USA	230 (100%)	230	breast cancer	3 months post-surgery	53.45 ± 12.34 (27-87)	Antoni et al., 2001	17	0=I disagree a lot to 3=I agree a lot		NR	36.58 (10.66) * Calculated mean/item=(2.15+1)*5/4	3.94 (0.78)		L
45	Wang-1 (2020)	China	171 (0)	171	testicular cancer	65.9% received their initial diagnosis within 3 years of study entry	25.2 ± 3.32	Tomich & Helgeson, 2004	17		✔	NR	3.43 (1.00) /item		3.43 (1.00)	C
46	Wang-2 (2015a)	China	658 (100%)	658	breast cancer	at least 4 weeks	47.52 ± 8.23 (25-70)	Antoni et al., 2001	17		✔	See Table 1.	45.35 (7.15)		2.67 (0.42)	L
47	Wang-3 (2015b)	China	404 (100%)	404	breast cancer	the fist week after the confirmation of the diagnosis	47.64 ± 7.66	Antoni et al., 2001	17		✔	NR	44.95 (7.60)		2.64 (0.45)	L
48	Weaver (2008)	USA	Breast cancer: 115 (100%)	115	breast cancer and prostate cancer	Breast cancer: 15.75 ± 5.07 months	Breast cancer: 49.71 ± 7.84	29-item version of the BFS	29		✔	NR	Breast cancer: 29 item M(SD), see Table 2 in the publication		Breast cancer:n=115, 3.09 (1.40)	C
			Prostate cancer: 186 (0)	186		Prostate cancer: 15.81 ± 7.68 months	Prostate cancer: 65.05 ± 7.78						Prostate cancer:29 item M(SD), , see Table 2 in the publication		Prostate cancer: n=186, 2.99 (1.41)
49	Wen (2016)	China	148 (100%)	148	breast cancer	NR	54.1 ± 7.39	Urcuyo etal., 2005	6	✔		See Table 1.	4.1 (0.5) /item	4.1 (0.5)		C
50	Cao (2022)	China	772 (47.5%)	772	advanced cancer	12.9 ± 12.5 months (3-624)	55.1 ± 12.7	Antoni et al., 2001	17		✔	See Table 1.	17item: 59.7 (13.7)		3.51 (0.81)	C
51	Jahnen (2023)	Germany	2298 (0)	2298	prostate cancer	NR	69.5 ± 18.2	Antoni et al., 2001	17		✔	See Table 1.	2.91 (0.92) /item, mean BF scale score (prior to surgery: 2.93 ± 0.91; up to 12 months after surgery: 2.96 ± 0.93; >1–5 years after surgery: 2.90 ± 0.92; >5–10 years after surgery: 2.89 ± 0.92)		2.91 (0.92) /item	C
52	Mo (2022)	China	512 (100%)	512	breast cancer	NR	47.46 ± 8.51	Antoni et al., 2001	17		✔		17item: 32.11 (13.52)		1.89 (0.80)	C
53	Peng (2022)	China	247 (100%)	247	cervical cencer	NR	48.0 ± 13.3	Weaver et al, 2008	22		✔		22item: 50.73 (10.15)		2.31 (0.46)	C
54	Qiu (2022)	China	319 (63.9%)	319	early-stage cancer	6 weeks to 1 year	NR, statified by age groups	Weaver et al, 2008	22		✔		2.16 (0.56) /item		2.16 (0.56)	C
55	Sheikh-Wu (2023)	USA	117 (51%)	117	colorectal cancer	NR	55.31 ± 11.62 (21-88)	Antoni et al., 2001	17		✔	See Table 1.	3.42 (1.05) /item	3.42 (1.05)	3.42 (1.05)	C
Note: BF, benefit finding; BFS, benefit finding scale; M, mean; SD, standard deviation; NR, not reported. Study sedign-C, cross-sectional study design; study design-L, longitudinal study design.

## Sheet: non-cancer
Supplementary Table 5. Characteristics of included studies
No.	First Author (Year)	Country	n	nBF	Diagnosis	Time since diagnosis	Age at Survey	BFS				BF prevalence	Mean BF	transformed Mean BF/item and SD/item		Study design
			(female %)	(no. sample for BF analysis)		M ± SD	M ± SD	original version	no.	likert-type			(SD)	1=strongly disagree to 5=strongly agree (n=2)	1= not at all to 5 = extremely (n=10)
						(range)	(range)		(item)	1=strongly disagree to 5=strongly agree	1= not at all to 5 = extremely
16	Kortte (2010)	USA	87 (32.2%)	87	spinal cord injury	NR	47.28 ± 18.5 (18-85)	Antoni et al, 2001	17		✔	See Table 1.	58.51 ± 15.68 (20-85)		3.44 (0.92)	C
17	Kritikos (2021)	USA	326 (29.4%)	326	spina bifida	NR	23.44 ± 2.93 (18-30)	Antoni et al, 2001	17		✔	See Table 1.	M ± SD (range)= 60.04 ± 8.29 (33-85), Participants’ mean scores on the BFS scale (in item score format instead of total score format) ranged from 1.94 to 5.00, with an overall mean score of 3.53 (SD =0.49).		3.53 (0.49)	C
22	Littlewood (2008)	USA	221 (44%)	221	HIV	7 years since tested positive	40 (22-59)	Antoni et al., 2001	17		✔	See Table 1.	3.6 (0.95)/item		3.6 (0.95)	C
													"Benefit finding scores differed by gender, such that women scored higher than men (M = 3.8 vs. 3.5), t(220) = 2.61, p < .01, and for ethnicity, such that African-American participants scored higher than other participants (M = 3.8 vs. 3.5), t(220) = 2.53, p < .02. Benefit finding scores did not vary as a function of age, education, employment status, income, sexual orientation, or relationship s…
27	Luszczynska-2 (2007)	UK	104 (63.5%)	104	HIV	within the last 5 years	34.73 ± 8.88 (18-54)	Antoni et al., 2001	17		✔	NR	2.25 (0.31) /item (29-65)		2.25 (0.31)	C
29	Mavandadi (2014)	USA	25 (NR)	25	Parkinson’s disease	NR	72.3 ± 10.0	Antoni et al., 2001	17		✔	NR	39.0 (7.6)		2.29 (0.45)	C
30	Navarta-Sánchez (2016)	Spain	91 (42.9%)	91	Parkinson’s disease	10.2 ± 9.4 (1-50) years	71.9 ± 9.5 (38-93)	Antoni et al., 2001	17		✔	See Table 1.	41.7 (17.3)		2.45 (1.02)	C
33	Pakenham-1 (2005)	Australia	477 (77%)	398 provided by author	Multiple Sclerosis	117.24 ± 98.24 months (3-624)	47.77 ± 11.48	The 19-item Benefit Finding subscale (BFS) thatemerged from Mohr et al.’s (1999) study was used	19	✔		See Table 1.	n= 404. 3.31±0.60, n=398 who filled in BFS	3.31 (0.60)		L
34	Pakenham-2 (2009)	Australia	388 (82%)	388	Multiple Sclerosis	10.56 ± 8.32 years (1 month to 41 years)	49.33 ± 11.31 (21-80)	43-items BFiMSS score	43		3-point scale (1 Not at all to 3- great deal).	See Table 1.	time 1: 2.06±0.40; time 2: 2.00±0.38.		3.43 (0.5)	L
35	Ramanathan-Elion (2016)	USA	206 (44.7%), among them 142 were NCDs	142	105 individuals with spinal cord dysfunction (i.e., spinal cord injury, multiple sclerosis, Guillain-Barré syndrome), 37 individuals with ischemic or hemorrhagic stroke	NR	Total sample: 57.27±17.49 (18-92)	Antoni et al., 2001	17		✔	See Table 1.	58.27±16.14,		calculated from original data n= 142: mean/item= 3.46 (0.93	C
							N=142: 52.77±18.88 (18-91)						* calculated from original data n= 142: mean/item= 3.46 (0.93)
37	Sanjuán (2016)	Spain	51 (23.5%)	51	heart patients	36.7 ± 33.9 weeks	54.3 ± 9.5	Antoni et al., 2001; Spanish version for cardiac patients: Sanjuán & García-Zamora, 2013; Sanjuán, García-Zamora et al., 2016	17		a 7 point Likert type scale where “0”means “not at all” and “6” means “totally”	NR	3.75 (1.26) /item		3.39 (0.90)	L
38	Sato (2008)	Japan	364 (79.1%)	364	rheumatoid arthritis	10.6±7.4 years	45.5 ± 8.4	Mohr et al., 1999; Antoni et al., 2001	11	0=strongly disagree to 4=strongly agree		See Table 1.	30.3 (6.7)	3.75 (0.61)		C
41	Seay (2013)	USA	130 (0)	130	HIV+ Men Who Have Sex with Men	7.9 ± 5.1 years	41.6 ± 8.6	Antoni et al., 2001,Tomich et al, 2004	17		✔	NR	57.3 ± 14.5		3.37 (0.85)	L
Note: BF, benefit finding; BFS, benefit finding scale; M, mean; SD, standard deviation; NR, not reported. Study sedign-C, cross-sectional study design; study design-L, longitudinal study design.
